# Supplementary material for: Electrophysiological Regulation of Nutrient Transport in Mangrove Species Under Salinity Stress: A Comparative Physiological Analysis of Aegiceras corniculatum (L.) Blanco and Kandelia obovata Sheue, H.Y. Liu & J.W.H. Yong
Source: Plants (Basel). 2025 Oct 20;14(20):3228. doi: 10.3390/plants14203228 (PMC12566782; doi:10.3390/plants14203228)
Supplement: Supplementary file 1 [file plants-14-03228-s001.zip]

Archive with 1 entries (1 files):
- plants-3904259-supplementary.docx
